# Supplementary material for: Sex Differences in the Efficacy of Mediterranean Diet Treatment: A Nutrigenomics Pilot Study
Source: Genes (Basel). 2023 Oct 24;14(11):1980. doi: 10.3390/genes14111980 (PMC10671063; doi:10.3390/genes14111980)
Supplement: Supplementary file 1 [file genes-14-01980-s001.zip]

Archive with 1 entries (1 files):
- genes-2667125-supplementary.pdf
